# Supplementary material for: Targeting NXPH4/ALDH1L2 signaling suppresses enzalutamide resistance in prostate cancer
Source: Cell Death Discov. 2026 Feb 4;12:91. doi: 10.1038/s41420-026-02944-z (PMC12894754; doi:10.1038/s41420-026-02944-z)
Supplement: Supplementary file 3 — Table S2 [file 41420_2026_2944_MOESM3_ESM.xlsx]

## Sheet: Sheet1
Supplementary Table 2. Antibodies used in this study.
Antibody	Cat no.
GAPDH	cat no. 2118; Cell Signaling Technology
NXPH4	cat no. PA5-36496; Thermo Fisher Scientific
ALDH1L2	cat no. PA5-120273; Thermo Fisher Scientific
AR	cat no. ab108341; Abcam
COXIV	cat no. 4844; Cell Signaling Technology
Tubulin	cat no. 2144; Cell Signaling Technology
