# Supplementary material for: Targeting NXPH4/ALDH1L2 signaling suppresses enzalutamide resistance in prostate cancer
Source: Cell Death Discov. 2026 Feb 4;12:91. doi: 10.1038/s41420-026-02944-z (PMC12894754; doi:10.1038/s41420-026-02944-z)
Supplement: Supplementary file 4 — Table S3 [file 41420_2026_2944_MOESM4_ESM.xlsx]

## Sheet: Sheet1
Table S3: Differential expression metabolism related genes in RNA-seq.
Gene	|log2FC|	p-value
ACADM	9.08608	8.26E-20
ACADS	9.07814	8.57E-20
ACOT2	9.06512	2.92E-19
ACSL3	9.04106	2.68E-19
CPT1A	5.60388	3.32E-64
CBR4	5.60239	1.92E-16
ELOVL3	6.07262	1.39E-71
HSD17B12	6.07068	6.34E-14
PTGDS	6.05934	2.03E-06
PLA2G4C	5.57483	7.17E-12
UGT1A1	5.56865	2.00E-06
NDUFA1	5.98659	6.71E-11
SDHB	6.05817	2.80E-10
DRP1	6.25194	4.59E-13
SCP2	6.04908	6.09E-13
