# Supplementary material for: Targeting NXPH4/ALDH1L2 signaling suppresses enzalutamide resistance in prostate cancer
Source: Cell Death Discov. 2026 Feb 4;12:91. doi: 10.1038/s41420-026-02944-z (PMC12894754; doi:10.1038/s41420-026-02944-z)
Supplement: Supplementary file 5 — Table S4 [file 41420_2026_2944_MOESM5_ESM.xlsx]

## Sheet: Sheet1
Table S4. Top 10 candidate proteins from mass spectrometry analysis.
Gene Symbol	Coverage [%]	Peptides	PSMs	Unique Peptides
HSPD1	72	39	108	39
ALDH1L2	84	24	162	24
HSP90AA1	56	46	135	25
FLNA	32	61	77	58
PKM	66	33	76	33
PGK1	86	36	96	36
MYH9	34	51	63	51
TUBB	74	27	82	5
EEF2	50	39	77	39
ENO1	65	28	109	25
